# Supplementary material for: Genome Sequence Analysis of the Fungal Pathogen Fusarium graminearum Using Oxford Nanopore Technology
Source: J Fungi (Basel). 2021 Aug 27;7(9):699. doi: 10.3390/jof7090699 (PMC8465144; doi:10.3390/jof7090699)
Supplement: Supplementary file 1 [file jof-07-00699-s001.zip]

Archive with 2 entries (2 files):
- jof-1347198-supplementary Figures.pdf
- Supplemental Tables_revised.xlsx
